# Supplementary material for: Predictive Value of Malnutrition, Identified via Different Nutritional Screening or Assessment Tools, for Functional Outcomes in Patients with Stroke: A Systematic Review and Meta-Analysis
Source: Nutrients. 2023 Jul 24;15(14):3280. doi: 10.3390/nu15143280 (PMC10383200; doi:10.3390/nu15143280)
Supplement: Supplementary file 1 [file nutrients-15-03280-s001.zip]

Archive with 1 entries (1 files):
- nutrients-2498467-supplementary.pdf
